# Supplementary material for: Research on the Hormonomics of Three Lilium Species and Their Flavonoid Diversification and Specificity
Source: Antioxidants (Basel). 2025 Jul 14;14(7):862. doi: 10.3390/antiox14070862 (PMC12291843; doi:10.3390/antiox14070862)
Supplement: Supplementary file 1 [file antioxidants-14-00862-s001.zip]

Archive with 3 entries (3 files):
- Supplementary materials_1.pdf
- Supplementary materials_2.pdf
- table.S1.xlsx
