# Supplementary material for: Research on the Hormonomics of Three Lilium Species and Their Flavonoid Diversification and Specificity
Source: Antioxidants (Basel). 2025 Jul 14;14(7):862. doi: 10.3390/antiox14070862 (PMC12291843; doi:10.3390/antiox14070862)
Supplement: Supplementary file 1 [file antioxidants-14-00862-s001.zip › table.S1.xlsx]

## Sheet: Hormone
Number	Name	Abbreviation
1	Abscisic acid	ABA
2	ABA-glucosyl ester	ABA-GE
3	Abscisic aldehyde	ABA-ald
4	Indole-3-carboxylic Acid	ICA
5	Indole-3-carboxaldehyde	ICAld
6	3-Indolebutyric acid	IBA
7	Indole-3-acetic acid	IAA
8	1-O-indol-3-ylacetylglucose	IAA-Glc
9	Indoleacetyl glutamic acid	IAA-Glu
10	3-Indoleacetonitrile	IAN
11	Indole-3-acetyl glycine	IAA-Gly
12	2-oxindole-3-acetic acid	OxIAA
13	Indole-3-acetyl-L-aspartic acid	IAA-Asp
14	N-(3-Indolylacetyl)-L-leucine	IAA-Leu
15	N-(3-Indolylacetyl)-L-valine	IAA-Val
16	Indole-3-acetyl-L-tryptophan	IAA-Trp
17	N-(3-Indolylacetyl)-L-alanine	IAA-Ala
18	N-(3-Indolylacetyl)-L-phenylalanine	IAA-Phe
19	Indole-3-acetyl-Lglutamic acid dimethyl ester	IAA-Glu-diMe
20	Indole-3-acetyl-L-leucine methyl ester	IAA-Leu-Me
21	Indole-3-acetyl-L-valine methyl ester	IAA-Val-Me
22	Indole-3-acetyl-L-phenylalanne methyle ester	IAA-Phe-Me
23	3-Indoleacetamide	IAM
24	Tryptamine	TRA
25	Indole-3-lactic acid	ILA
26	3-Indoleacrylic acid	IA
27	L-tryptophan	TRP
28	Methyl indole-3-acetate	MEIAA
29	3-Indolepropionic acid	IPA
30	Indole	Indole
31	N6-isopentenyladenine	IP
32	trans-Zeatin	tZ
33	cis-Zeatin	cZ
34	Dihydrozeatin	DZ
35	Dihydrozeatin ribonucleoside	DHZR
36	cis-Zeatin riboside	cZR
37	cis-Zeatin-9-glucoside	cZ9G
38	N6-Isopentenyl-adenine-9-glucoside	iP9G
39	N6-Isopentenyl-adenine-7-glucoside	iP7G
40	trans-Zeatin-O-glucoside	tZOG
41	Dihydrozeatin-O-glucoside riboside	DHZROG
42	cis-Zeatin-O-glucoside riboside	cZROG
43	4-[[(9-beta-D-Glucopyranosyl-9H-purin-6-yl)amino]methyl]phenol	pT9G
44	2-Chloro-trans-zeatin	2CltZ
45	para-Topolin	pT
46	meta-Topolin	mT
47	meta-Topolin riboside	mTR
48	ortho-Topolin	oT
49	6-Benzyladenine	BAP
50	6-Benzyladenosine	BAPR
51	Kinetin	K
52	Kinetin riboside	KR
53	para-Topolin riboside	pTR
54	ortho-Topolin riboside	oTR
55	meta-Topolin-9-glucoside	mT9G
56	ortho-Topolin-9-glucoside	oT9G
57	N6-Benzyladenine -9-glucoside	BAP9G
58	N6-Benzyladenine-7-glucoside	BAP7G
59	Kinetin-9-glucoside	K9G
60	2-Methylthio-N6-isopentenyladenine	2MeSiP
61	2-methylthio-cis-zeatin	2MeScZ
62	2-Methylthio-cis-zeatin riboside	2MeScZR
63	2-Methylthio-N6-isopentenyladenosine	2MeSiPR
64	N6-isopentenyladenosine	IPR
65	trans-Zeatin riboside	tZR
66	Dihydrozeatin-7-glucoside	DHZ7G
67	cis-Zeatin riboside monophosphate	cZRMP
68	N-6-iso-pentenyladenosine-5'-monophosphate	iPRMP
69	trans-Zeatin-9-glucoside	tZ9G
70	9-Ribosyl-trans-zeatin 5'-monophosphate	tZRMP
71	1-Aminocyclopropanecarboxylic acid	ACC
72	Gibberellin A1	GA1
73	Gibberellin A3	GA3
74	Gibberellin A4	GA4
75	Gibberellin A7	GA7
76	Gibberellin A9	GA9
77	Gibberellin A15	GA15
78	Gibberellin A19	GA19
79	Gibberellin A20	GA20
80	Gibberellin A24	GA24
81	Gibberellin A53	GA53
82	Gibberellin A44	GA44
83	Gibberellin A8	GA8
84	Gibberellin A5	GA5
85	Gibberellin A6	GA6
86	Gibberellin A29	GA29
87	Gibberellin A34	GA34
88	Gibberellin A51	GA51
89	Gibberellin A12 aldehyde	GA12-ald
90	Jasmonic Acid	JA
91	Methyl jasmonate	MEJA
92	Dihydrojasmonic acid	H2JA
93	Jasmonoyl-L-isoleucine	JA-ILE
94	cis(+)-12-Oxophytodienoic acid	OPDA
95	N-[(-)-Jasmonoyl]-(l)-phenalanine	JA-Phe
96	N-[(-)-Jasmonoyl]-(L)-valine	JA-Val
97	3-oxo-2-(2-(Z)-Pentenyl) cyclopentane-1-butyric acid	OPC-4
98	3-oxo-2-(2-(Z)-Pentenyl)cyclopentane-1-hexanoic acid	OPC-6
99	12-Hydroxyjasmonic acid	12-OH-JA
100	Jasmonate-1-aminocyclopropane-1-carboxylic acid	JA-ACC
101	Melatonine	MLT
102	Salicylic Acid	SA
103	Salicylic acid 2-O-β-Glucoside	SAG
104	L-Phenylalanine	Phe
105	trans-Cinnamic acid	t-CA
106	2-Coumarate	2-Coumarate
107	2-Methoxycarbonylphenyl beta-D-glucopyranoside	MeSAG
108	5-Deoxystrigol	5DS
109	（±）Strigol	ST
Note: These hormones represent the complete range of hormone types for hormone omics testing, not the actual detected hormone types.

## Sheet: Flavonoid
Name	RT_M/Z_mode_Chromatographic Column	class	sub_class	level	Formula	inchikey
[epiafzelechin-(4beta->8)]2-4'-o-methyl-epigallocatechin	0.62_865.2316m/z_positive_c18	Flavonoids	BiFlavonoids and polyFlavonoids	Level3	C46H40O17	QKCQZHCKCYRFJX-UZWUUNAJNA-N
11-hydroxytephrosin	6.34_427.1386m/z_positive_c18	IsoFlavonoids	Rotenoids	Level3	C23H22O8	OFLCPNIRDVOOEZ-UHFFFAOYNA-N
2'',4'',6''-triacetylglycitin	3.36_573.1603m/z_positive_c18	IsoFlavonoids	IsoFlavonoid O-glycosides	Level2	C28H28O13	AAOWDCXVOOKARC-UHFFFAOYSA-N
2'-methoxykurarinone	5.92_453.2269m/z_positive_c18	Flavonoids	Flavans	Level3	C27H32O6	KTAQQSUPNZAWEY-OSPHWJPCSA-N
3,3',5,5'-tetrahydroxy-6,7-methyleneoxy-4'-methoxyflavone 3-glucuronide	2.34_535.0705m/z_negative_c18	Flavonoids	Flavonoid glycosides	Level3	C23H20O15	VJOUKMWDFSQKRA-UHFFFAOYSA-N
3,4-dihydroxychalcone 4-beta-l-arabinopyranosyl-(1->4)-galactoside	3.66_533.1662m/z_negative_c18	Flavonoids	Flavonoid glycosides	Level3	C26H30O12	JXPISHHFQKDJPD-SCQWYJPYNA-N
4'-hydroxychalcone-glucoside	10.04_409.1285m/z_positive_c18	Flavonoids	Flavonoid glycosides	Level3	C21H22O7	OWEQIVOUCFSICJ-OLINMDOINA-N
5-carboxypyranocyanidin 3-o-beta-glucopyranoside	0.56_562.0959m/z_negative_c18	Flavonoids	Flavonoid glycosides	Level3	C24H21O13+	DTHNDBFHAFORNZ-RMNKDIIGNA-O
5-methyleriodictyol 7-[glucosyl-(1->4)-galactoside]	3.80_627.1890m/z_positive_c18	Flavonoids	Flavonoid glycosides	Level2	C28H34O16	CEJOKNKJINIMGF-UHFFFAOYSA-N
5-O-β-D-glucosylluteoliflavan-(4→8)-eriodictyol	5.07_745.1736m/z_positive_c18	Flavonoids	BiFlavonoids and polyFlavonoids	Level3	C36H34O16	WSHOFOMVXZXNEB-DDMZRNONNA-N
6,8-di-c-rhamnosylapigenin	4.22_561.1629m/z_negative_c18	Flavonoids	Flavonoid glycosides	Level3	C27H30O13	KBUZXDWTJJMXMB-JTOZQIAHSA-N
6-chlorocatechin	1.85_369.0407m/z_negative_c18	Flavonoids	Flavans	Level3	C15H13ClO6	BHTBHJNGFQRAJI-UHFFFAOYSA-N
6-hydroxykaempferol	3.13_303.0503m/z_positive_c18	Flavonoids	Flavones	Level2	C15H10O7	LFPHMXIOQBBTSS-UHFFFAOYSA-N
6-hydroxytricetin-tetramethyl eter 5-robinobioside	3.96_705.1967m/z_positive_c18	Flavonoids	Flavonoid glycosides	Level3	C31H38O17	OGSQJZZYZNAPHL-LZCLUUMANA-N
6''-malonyldaidzin	3.19_525.0974m/z_positive_c18	IsoFlavonoids	IsoFlavonoid O-glycosides	Level2	C24H22O12	MTXMHWSVSZKYBT-ASDZUOGYSA-N
6-methoxytaxifolin	1.85_333.0607m/z_negative_c18	Flavonoids	O-methylated Flavonoids	Level3	C16H14O8	FDRYLJGFQYHFHZ-LSDHHAIUSA-N
6''-o-acetylgenistin	3.35_497.1046m/z_positive_c18	IsoFlavonoids	IsoFlavonoid O-glycosides	Level3	C23H22O11	DXWGBJJLEDQBKS-LDBVRRDLSA-N
6''-o-acetylglycitin	4.06_511.1233m/z_positive_c18	IsoFlavonoids	IsoFlavonoid O-glycosides	Level3	C24H24O11	DUBPGEJGGVZKDD-PFKOEMKTSA-N
7-acetoxy-2-methylisoflavone	4.05_295.0967m/z_positive_c18	IsoFlavonoids	Isoflav-2-enes	Level2	C18H14O4	DPIAJERHFDBLPT-UHFFFAOYSA-N
7-methoxy-2-methylisoflavone	4.06_267.1022m/z_positive_c18	IsoFlavonoids	O-methylated isoFlavonoids	Level3	C17H14O3	XRGWZIGGCNSFRY-UHFFFAOYSA-N
8-(3,6-dimethyl-2-heptenyl)-naringenin	13.80_397.2007m/z_positive_c18	Flavonoids	Flavans	Level3	C24H28O5	UUTNYYVTIPFXOI-UUASQNMZSA-N
acacetin	6.75_285.0755m/z_positive_c18	Flavonoids	O-methylated Flavonoids	Level3	C16H12O5	DANYIYRPLHHOCZ-UHFFFAOYSA-N
acacetin 7-o-[6''-o-glucosyl-2''-o-(3'''-acetylrhamnosyl)glucoside	2.67_795.2365m/z_negative_c18	Flavonoids	Flavonoid glycosides	Level2	C36H44O20	CQOUYNHJMDGOBI-LAHNPRHDNA-N
acacetin-7-o-beta-d-glucopyranosyl-(1->2)-beta-d-glucopyranosyl-(1->2)-[alpha-l-rhamnopyranosyl-(1->6)]-beta-d-glucopyranoside	3.35_939.2735m/z_positive_c18	Flavonoids	Flavonoid glycosides	Level3	C40H52O24	CHKISICUUFEQQP-WCKBVOABSA-N
acerosin	2.66_361.0890m/z_positive_c18	Flavonoids	O-methylated Flavonoids	Level2	C18H16O8	BTMNGQCCCWTUQH-UHFFFAOYSA-N
afzelechin	1.79_275.0897m/z_positive_c18	Flavonoids	Flavans	Level3	C15H14O5	RSYUFYQTACJFML-DZGCQCFKSA-N
apigenin 6-c-arabinosyl-8-c-glucoside	0.60_719.1772m/z_positive_c18	Flavonoids	Flavonoid glycosides	Level2	C31H36O18	UNUHPRIQUMNECB-AJWCUTEPSA-N
apigenin 7-xyloside	6.40_401.0872m/z_negative_c18	Flavonoids	Flavonoid glycosides	Level3	C20H18O9	ASMYXLDPYBVDFS-YGBSJELFSA-N
apigenin-7-o-β-d-glucopyranosyl-(1->2)-β-d-glucopyranosyl-(1->2)-[α-l-rhamnopyranosyl-(1->6)]- β-d-glucopyranoside	3.97_967.2604m/z_positive_c18	Flavonoids	Flavonoid glycosides	Level2	C41H52O25	IGEMAARQFGMGBZ-OTGHDJAGSA-N
apigenin-glucoside	2.35_455.0933m/z_positive_c18	Flavonoids	Flavonoid glycosides	Level3	C21H20O10	ZFPMFULXUJZHFG-UHFFFAOYSA-N
artemetin	12.23_411.1072m/z_positive_c18	Flavonoids	O-methylated Flavonoids	Level3	C20H20O8	RIGYMJVFEJNCKD-UHFFFAOYSA-N
artemetin 5-glucosyl-(1->4)-rhamnoside	5.16_719.2181m/z_positive_c18	Flavonoids	Flavonoid glycosides	Level3	C32H40O17	PAJMMZMRJVANIH-VGZDEVELSA-N
betagarin	7.75_351.0857m/z_positive_c18	Flavonoids	O-methylated Flavonoids	Level3	C18H16O6	IHPVFYLOGNNZLA-UHFFFAOYSA-N
camellianin a	0.64_643.1639m/z_positive_c18	Flavonoids	Flavonoid glycosides	Level3	C29H32O15	RHJULGLSOARXMO-UHFFFAOYSA-N
casticin	2.31_397.0884m/z_positive_c18	Flavonoids	O-methylated Flavonoids	Level2	C19H18O8	PJQLSMYMOKWUJG-UHFFFAOYSA-N
catechin	3.84_291.0861m/z_positive_c18	Flavonoids	Flavans	Level2	C15H14O6	PFTAWBLQPZVEMU-HIFRSBDPSA-N
catechin 3-decanoate	6.66_445.2263m/z_positive_c18	Flavonoids	Flavans	Level3	C25H32O7	MIEAEXDOVNYXAR-UKILVPOCSA-N
catechin 3-dodecanoic acid	5.68_517.2472m/z_negative_c18	Flavonoids	Flavans	Level3	C27H36O7	KOSUCDKDCCNEII-AHKZPQOWSA-N
catechin 3-o-rutinoside	4.50_643.1881m/z_negative_c18	Flavonoids	Flavonoid glycosides	Level3	C27H34O15	PKKUTJOKYCMKKA-YUJJQLKMNA-N
catechin 3-tetradecanoate	15.49_501.2888m/z_positive_c18	Flavonoids	Flavans	Level3	C29H40O7	FGYDANFBUIXEML-LMSSTIIKSA-N
catechin 7-xyloside	5.24_423.1285m/z_positive_c18	Flavonoids	Flavonoid glycosides	Level3	C20H22O10	UQKKDJWFQBNZBJ-MLYGIHNMSA-N
catechin octadecanoate	7.48_556.3400n_positive_c18	Flavonoids	Flavans	Level3	C33H48O7	PTVAIUHIJOPCNO-CQTOTRCISA-N
catechin-4-ol 3-o-beta-d-galactopyranoside	2.77_468.1223n_negative_c18	Flavonoids	Flavonoid glycosides	Level3	C21H24O12	XVCDTACMJMYHGB-LBCVKMLMNA-N
catechin-glucoside	0.57_451.1228m/z_negative_c18	Flavonoids	Flavonoid glycosides	Level2	C21H24O11	YOVYWMDLYSJYPO-ABFXUVFHSA-N
Chrysosplenol D	2.65_361.0890_positive_c18	Flavonoids	flavones	Level2	C18H16O8	BYWLLSQTJBXAPV-UHFFFAOYSA-N
cucumerin a	2.82_597.1592m/z_negative_c18	Flavonoids	Flavonoid glycosides	Level2	C29H28O11	VAVVYQGVFZBLHB-YHDBAIQYSA-N
cyanidin 3-(4'''-caffeylrutinoside)-5-glucoside	3.10_918.2526m/z_negative_c18	Flavonoids	Flavonoid glycosides	Level2	C42H47O23+	ZKKZXJHFKFTOPC-UHFFFAOYNA-O
cyanidin 3-(6''-caffeylsambubioside)	2.05_742.1750m/z_negative_c18	Flavonoids	Flavonoid glycosides	Level3	C35H35O18+	XGQPXBKBCOHIQI-UHFFFAOYNA-O
cyanidin 3-(6''-p-coumarylglucoside)-5-4''',6'''-dimalonylglucoside)	3.95_952.1930m/z_positive_c18	Flavonoids	Flavonoid glycosides	Level3	C42H41O24+	JJJMVXFRCMSVEA-QBMVVDGVSA-O
cyanidin 3-xylosyl-rutinoside	3.95_728.2181m/z_positive_c18	Flavonoids	Flavonoid glycosides	Level3	C32H39O19+	ZSWXIMXLLJRVFT-FWYOKSRASA-O
daidzein 7-o-glucoside-4'-o-apioside	3.21_547.1442m/z_negative_c18	IsoFlavonoids	IsoFlavonoid O-glycosides	Level3	C26H28O13	CLSSVAPYJUYEAY-UHFFFAOYSA-N
daidzein-4',7-di-alpha-l-rhamnoside	4.65_545.1665m/z_negative_c18	IsoFlavonoids	IsoFlavonoid O-glycosides	Level3	C27H30O12	RIXHOIPNPVCEHZ-WIYOTWCASA-N
daidzein-rhamnoside	5.45_399.1081m/z_negative_c18	IsoFlavonoids	IsoFlavonoid O-glycosides	Level3	C21H20O8	SZMVUVJWZJONPP-KIPYVINTSA-N
daidzin	2.78_439.0992m/z_positive_c18	IsoFlavonoids	IsoFlavonoid O-glycosides	Level3	C21H20O9	KYQZWONCHDNPDP-QNDFHXLGSA-N
delphinidin 3-o-(6''-o-malonyl)-beta-glucoside	0.56_548.0801m/z_negative_c18	Flavonoids	Flavonoid glycosides	Level3	C24H21O15-	URVJYTCBPQJMHX-XRACCFGSSA-M
delphinidin 3-o-glucosyl-5-o-caffeoylglucoside	5.16_833.1829m/z_negative_c18	Flavonoids	Flavonoid glycosides	Level3	C36H36O20	IKPXCKVGTSPZDV-UHFFFAOYSA-N
dihexanoyloxy-tetramethoxyflavone	8.37_593.2358m/z_positive_c18	Flavonoids	O-methylated Flavonoids	Level3	C31H38O10	MRFCYQGVAHCXPJ-UHFFFAOYSA-N
dihydroxy-dimethoxychalcone-glucoside	5.07_485.1441m/z_positive_c18	Flavonoids	Flavonoid glycosides	Level3	C23H26O10	FKCAYXGPORSWCT-BWWLEAPUNA-N
dihydroxy-dimethoxyisoflavanone	9.08_361.0951m/z_negative_c18	IsoFlavonoids	O-methylated isoFlavonoids	Level3	C17H16O6	VXWBAOPTFLXYTN-UHFFFAOYSA-N
dihydroxy-tetramethoxyflavanone	1.20_399.1042m/z_positive_c18	IsoFlavonoids	Isoflavanquinones	Level2	C19H20O8	JUJPNIDLVJQYEY-UHFFFAOYSA-N
dimethoxy-8-prenylflavan	7.36_361.1768m/z_positive_c18	Flavonoids	Flavans	Level3	C22H26O3	RPTCPOYESVSHEY-TWYLJJHKNA-N
di-o-acetylononin	4.24_515.1546m/z_positive_c18	IsoFlavonoids	IsoFlavonoid O-glycosides	Level2	C26H26O11	WAYQNCRYBDCMOP-UHFFFAOYSA-N
epicatechin	2.79_291.0862m/z_positive_c18	Flavonoids	Flavans	Level3	C15H14O6	PFTAWBLQPZVEMU-ZFWWWQNUSA-N
epicatechin pentaacetate	4.80_523.1213m/z_positive_c18	Flavonoids	Flavans	Level3	C25H24O11	BKYWAYNSDFXIPL-JWQCQUIFSA-N
epicatechin-5-o-beta-d-glucosyl-3-benzoate	5.16_557.1653m/z_positive_c18	Flavonoids	Flavonoid glycosides	Level2	C28H28O12	BZAMUAIUOGNDPV-FITCNNEASA-N
epicatechin-hydroxybenzoate	3.77_411.1069m/z_positive_c18	Flavonoids	Flavans	Level2	C22H18O8	HRNWMQFQEGGZKA-NHCUHLMSSA-N
epigallocatechin	3.34_307.0808m/z_positive_c18	Flavonoids	Flavans	Level2	C15H14O7	XMOCLSLCDHWDHP-JTFITGRYNA-N
epigallocatechin 3-cinnamic acid	6.19_435.1060m/z_negative_c18	Flavonoids	Flavans	Level3	C24H20O8	GQGIIUWXMCBYIJ-UMMIVNDFSA-N
epigallocatechin 3-o-p-coumaroate	2.35_451.1007m/z_negative_c18	Flavonoids	Flavans	Level3	C24H20O9	HKPGWUPXXPIOAN-XMTAIGAMSA-N
epigallocatechin trimethyl ether 3-o-gallate	4.64_501.1393m/z_positive_c18	Flavonoids	Flavans	Level3	C25H24O11	SMSODIBAMOCYJH-DCJNBRHWNA-N
epigallocatechin-3-o-ferulate	4.04_527.1219m/z_negative_c18	Flavonoids	Flavans	Level3	C25H22O10	NZXFMXDJYAHTHS-RKFPQKHCSA-N
eriodictyol 7-(6-coumaroylglucoside)	3.67_595.1449m/z_negative_c18	Flavonoids	Flavonoid glycosides	Level3	C30H28O13	OGVBUVNWHBXNFL-FPYGCLRLSA-N
ferreirin	4.58_303.0860m/z_positive_c18	IsoFlavonoids	O-methylated isoFlavonoids	Level2	C16H14O6	CBEPNYOFLRIAGR-UHFFFAOYSA-N
ferrugone	9.33_409.1282m/z_positive_c18	IsoFlavonoids	PyranoisoFlavonoids	Level3	C23H20O7	RSVWXUPJBWWEJY-UHFFFAOYSA-N
flavescenone a	13.99_407.1123m/z_positive_c18	IsoFlavonoids	Isoflavans	Level2	C21H20O7	KVXOATYTYZJCLO-UGPWUYPHNA-N
Flavonol 3-O-D-xylosylgalactoside	5.20_515.1547_positive_c18	Flavonol	Flavonol glycosides	Level2	C26H28O12	QBUWNMMELNULIT-SPIUOQJESA-N
Flavonol 3-O-D-xylosylglucoside	5.69_515.1549_positive_c18	Flavonol	Flavonol glycosides	Level2	C26H28O12	QBUWNMMELNULIT-UBXNXWJWSA-N
formononetin 7-o-rutinoside	4.73_575.1774m/z_negative_c18	IsoFlavonoids	IsoFlavonoid O-glycosides	Level3	C28H32O13	ZSCRYAYQFLBRDF-OEPCLMMTNA-N
gossypetin hexamethyl ether	13.99_425.1228m/z_positive_c18	Flavonoids	O-methylated Flavonoids	Level3	C21H22O8	XBZIUXVIWRAJKB-UHFFFAOYSA-N
heptahydroxyflavone	8.80_333.0268m/z_negative_c18	Flavonoids	Flavones	Level2	C15H10O9	IVVIBMKOLWEERH-UHFFFAOYSA-N
heterophyllin	5.69_505.2200m/z_positive_c18	Flavonoids	Flavones	Level3	C30H32O7	CBYLXVCMCVXUQQ-UHFFFAOYSA-N
hispiduloside	0.61_463.1211m/z_positive_c18	Flavonoids	Flavonoid glycosides	Level3	C22H22O11	GCLAFEGUXXHIFT-UHFFFAOYSA-N
hordatine b glucoside	5.76_741.3598m/z_negative_c18	2-arylbenzofuran Flavonoids		Level3	C35H50N8O10	SKTFAQNZNWTXFP-WDZFZDKYSA-N
isoliquiritin apioside	2.59_573.1604m/z_positive_c18	Flavonoids	Flavonoid glycosides	Level3	C26H30O13	VMMVZVPAYFZNBM-UHFFFAOYSA-N
isoorientin-dimethyl ether	4.08_475.1245m/z_negative_c18	Flavonoids	Flavonoid glycosides	Level3	C23H24O11	JCIFZANQIXZLGH-QJLVSEQISA-N
isorhamnetin 3-o-(6.-o-feruloyl)-glucoside	3.35_677.1413m/z_positive_c18	Flavonoids	Flavonoid glycosides	Level3	C32H30O15	ZMFSDFSWZVXOBB-OPULMQKPSA-N
isorhamnetin rutinoside rhamnoside	3.61_769.2209m/z_negative_c18	Flavonoids	Flavonoid glycosides	Level2	C34H42O20	VXNWHRNUCPQFIN-FMFBLBJSNA-N
isoscoparin 2''-(6-feruloylglucoside)	5.81_801.2215m/z_positive_c18	Flavonoids	Flavonoid glycosides	Level3	C38H40O19	DJZOTDSGEBENPL-FCAGVDSGNA-N
isoscoparin 2''-(6-p-coumaroylglucoside)	5.54_771.2109m/z_positive_c18	Flavonoids	Flavonoid glycosides	Level3	C37H38O18	PLLYYRRPIIWFON-JMVQXDAFNA-N
isoscoparin-glucoside	3.55_625.1728m/z_positive_c18	Flavonoids	Flavonoid glycosides	Level3	C28H32O16	VAOOAPRSEDZAEV-CCRNMEBXNA-N
isovitexin 2''-(6'''-feruloylglucoside) 4'-glucoside	3.35_955.2458m/z_positive_c18	Flavonoids	Flavonoid glycosides	Level2	C43H48O23	NKQNBGQKLCZRCJ-DWUJRBQCSA-N
kaempferide-rhamnoside	6.49_469.1109m/z_positive_c18	Flavonoids	Flavonoid glycosides	Level3	C22H22O10	NUFNGCDVYZKSKE-HOHGHBTGSA-N
kaempferol 3-(2'',3''-diacetylrhamnoside)-7-rhamnoside	0.75_661.1836m/z_negative_c18	Flavonoids	Flavonoid glycosides	Level3	C31H34O16	FRCCTBPYYAMKIB-REFSOVMKSA-N
kaempferol 3-(2g-xylosylrutinoside)-7-glucoside	3.64_933.2452m/z_negative_c18	Flavonoids	Flavonoid glycosides	Level2	C38H48O24	IWAJFLCECYKROM-HAZRIAMFSA-N
kaempferol 3-(2''-p-coumaroyl-alpha-l-arabinofuranoside)-7-rhamnoside	4.24_733.1742m/z_positive_c18	Flavonoids	Flavonoid glycosides	Level3	C35H34O16	WQDPFLCPSSBWSG-LMJNOBEDSA-N
kaempferol 3-(2-p-coumaroylsophoroside) 7-glucoside	3.10_941.2235m/z_positive_c18	Flavonoids	Flavonoid glycosides	Level3	C42H46O23	CSGSYHAZGDVQGA-JWXMEOFQSA-N
kaempferol 3-(2''-rhamnosyl-6''-acetylgalactoside) 7-rhamnoside	5.16_781.2202m/z_negative_c18	Flavonoids	Flavonoid glycosides	Level2	C35H42O20	PWWMGQJEFDUFKG-UHFFFAOYSA-N
kaempferol 3,4'-dixyloside	4.26_551.1373m/z_positive_c18	Flavonoids	Flavonoid glycosides	Level3	C25H26O14	YNKIBLGJGUIIRI-ZKEABAAKNA-N
kaempferol 3-[6''-(3-hydroxy-3-methylglutaryl)glucoside]-7-glucoside	2.66_777.1917m/z_positive_c18	Flavonoids	Flavonoid glycosides	Level3	C33H38O20	KNBPTHQAIKQFMM-UHFFFAOYSA-N
kaempferol 3-[acetyl-alpha-l-arabinopyranosyl-(1->6)-galactoside]	3.84_645.1488m/z_positive_c18	Flavonoids	Flavonoid glycosides	Level3	C28H30O16	DQRYUGWCHIIJRX-ZARZRJJWNA-N
kaempferol 3-feruloyl-triglucoside	4.28_967.2702m/z_positive_c18	Flavonoids	Flavonoid glycosides	Level3	C43H50O25	UXCCDKZCOZHDSR-ICFZQDQRSA-N
kaempferol 3-isorhamninoside-7-rhamnoside	3.17_885.2681m/z_negative_c18	Flavonoids	Flavonoid glycosides	Level2	C39H50O23	MFMPPIGSYYTBKG-BUNSSRQVNA-N
kaempferol 3-O-galactoside 7-O-rhamnoside	2.21_595.1654m/z_positive_c18	Flavonoids	Flavonoid glycosides	Level2	C27H30O15	JYXSWDCPHRTYGU-VYARGGPUSA-N
kaempferol 3-o-rutinoside	2.21_593.1515m/z_negative_c18	Flavonoids	Flavonoid glycosides	Level3	C27H30O15	RTATXGUCZHCSNG-WLPGYADJSA-N
kaempferol 3-rhamnosyl-(1->2)-[xylosyl-(1->3)-rhamnosyl-(1->6)-galactoside]	3.30_871.2528m/z_negative_c18	Flavonoids	Flavonoid glycosides	Level3	C38H48O23	BMLXJHRQBRRIJE-IWZLKQDZSA-N
kaempferol 3-sophoroside 7-glucuronide	5.54_787.1857m/z_positive_c18	Flavonoids	Flavonoid glycosides	Level3	C33H38O22	BMGVSLWMOUPXTF-MYTTYURUSA-N
kaempferol 7-methyl ether 3-[3-hydroxy-3-methylglutaryl-(1->6)]-[apiosyl-(1->2)-galactoside]	4.25_783.1946m/z_negative_c18	Flavonoids	Flavonoid glycosides	Level2	C33H38O19	XFTBRZGXKCHGKC-AZOHPAJYSA-N
kaempferol-3-o-rutinoside	2.21_593.1515m/z_negative_c18	Flavonoids	Flavonoid glycosides	Level3	C27H30O15	RTATXGUCZHCSNG-WLPGYADJSA-N
kurarinol	10.21_457.2227m/z_positive_c18	Flavonoids	Flavans	Level3	C26H32O7	XMUPAAIHKAIUSU-QRQCRPRQSA-N
kuwanon l	3.40_627.1889m/z_positive_c18	Flavonoids	Flavans	Level3	C35H30O11	CGTTUVXZNTWSEC-UHFFFAOYSA-N
laricitrin-glucoside	0.89_539.1022m/z_negative_c18	Flavonoids	Flavonoid glycosides	Level3	C22H22O13	ODXINVOINFDDDD-UWKRGFSFNA-N
limocitrin-glucoside	3.19_509.1266m/z_positive_c18	Flavonoids	Flavonoid glycosides	Level2	C23H24O13	IIHWDFKYBUWTNF-YFVDCQSMNA-N
limocitrol 3-glucoside	0.53_537.1214m/z_negative_c18	Flavonoids	Flavonoid glycosides	Level3	C24H26O14	PRBUAZIWXABBBW-UHFFFAOYSA-N
luteolin 7-(3'''-acetylapiosyl-(1->2)-xyloside)	0.55_593.1470m/z_positive_c18	Flavonoids	Flavonoid glycosides	Level2	C27H28O15	DNMRXBPPCZJEAU-IWLKGIIENA-N
luteolin 7-lactate	6.35_357.0603m/z_negative_c18	Flavonoids	Flavones	Level3	C18H14O8	RWLCWWWLTRAVKI-UHFFFAOYNA-N
luteolin 7-o-(2-apiosyl-4-glucosyl-6-malonyl)-glucoside	6.27_829.1957m/z_positive_c18	Flavonoids	Flavonoid glycosides	Level2	C35H40O23	UAGBVLJNVRPERW-FBGGEYGISA-N
luteolin-sulfate	0.53_367.0089m/z_positive_c18	Flavonoids	Flavones	Level2	C15H10O9S	PEQKOWDFKUBMQH-UHFFFAOYSA-N
luteone 7-glucoside	5.07_539.1519m/z_positive_c18	IsoFlavonoids	IsoFlavonoid O-glycosides	Level3	C26H28O11	DOIIPZVFYVWPPS-UHFFFAOYSA-N
malvidin 3-glucoside-5-(6''-malonylglucoside)	2.82_762.2022m/z_positive_c18	Flavonoids	Flavonoid glycosides	Level3	C33H39O19+	PAUOQZCNNISOPO-NAVQGBBYNA-O
malvidin 6-(6-p-coumaroylglucoside)-4-vinylphenol	5.16_756.2019m/z_positive_c18	Flavonoids	Flavonoid glycosides	Level3	C40H35O15+	DTVIIDYYHWSEEN-UHFFFAOYSA-O
medicocarpin	4.95_455.1344m/z_positive_c18	IsoFlavonoids	FuranoisoFlavonoids	Level3	C22H24O9	PVEMGMOWXQUWRD-NJAOXFEXSA-N
methylepicatechin-glucuronide	3.35_481.1311m/z_positive_c18	Flavonoids	Flavonoid glycosides	Level2	C22H24O12	PSOMCIRLFFROES-FDRKUGEKSA-N
mulberrofuran d	11.07_445.2362m/z_negative_c18	2-arylbenzofuran Flavonoids		Level3	C29H34O4	NUEWZUOYAICTTQ-KEBDBYFISA-N
myricetin-arabinofuranoside	5.16_451.0912m/z_positive_c18	Flavonoids	Flavonoid glycosides	Level3	C20H18O12	SBEOEJNITMVWLK-KJCLSZHRSA-N
myricetin-trimethyl ether	2.66_360.0811n_negative_c18	Flavonoids	Flavones	Level3	C18H16O8	BHTRHOOJYLEZRA-UHFFFAOYSA-N
myricitrin	3.40_463.0879m/z_negative_c18	Flavonoids	Flavonoid glycosides	Level3	C21H20O12	DCYOADKBABEMIQ-OWMUPTOHSA-N
naringenin 8-c-alpha-l-rhamnopyranosyl-(1->2)-beta-d-glucopyranoside	3.67_583.1630m/z_positive_c18	Flavonoids	Flavonoid glycosides	Level3	C26H30O15	RSOASCRBGDBQFY-VCLDZDMQSA-N
naringin 4'-glucoside	5.16_743.2376m/z_positive_c18	Flavonoids	Flavonoid glycosides	Level3	C33H42O19	FHXACOPOJBXRQQ-UHFFFAOYSA-N
naringin 6''-malonic acid	4.49_667.1844m/z_positive_c18	Flavonoids	Flavonoid glycosides	Level3	C30H34O17	YCOQCRMFNLZUCL-DWWLEKJZNA-N
naringin 6''-rhamnoside	3.51_725.2317m/z_negative_c18	Flavonoids	Flavonoid glycosides	Level3	C33H42O18	BRDVWIOUHLWIGN-UHFFFAOYSA-N
naringin dihydrochalcone	2.71_581.1886m/z_negative_c18	Flavonoids	Flavonoid glycosides	Level2	C27H34O14	CWBZAESOUBENAP-UHFFFAOYSA-N
norkurarinol	10.06_443.2067m/z_positive_c18	Flavonoids	Flavans	Level3	C25H30O7	PFTQIVMILQKDQN-PEBXRYMYSA-N
okanin-methyl ether-(acetylglucoside)	4.80_507.1474m/z_positive_c18	Flavonoids	Flavonoid glycosides	Level3	C24H26O12	XXOXVVPQGPERBF-LPDJEKDHNA-N
okanin-trimethyl ether-glucoside	3.95_515.1553m/z_positive_c18	Flavonoids	Flavonoid glycosides	Level3	C24H28O11	AMJJFXGJSSDKHJ-UAEGNAKONA-N
ononin	4.39_453.1155m/z_positive_c18	IsoFlavonoids	IsoFlavonoid O-glycosides	Level2	C22H22O9	MGJLSBDCWOSMHL-UHFFFAOYSA-N
patuletin 3-glucuronide	0.52_509.0936m/z_positive_c18	Flavonoids	Flavonoid glycosides	Level2	C22H20O14	VBYFRNFQCXODLK-MQLOOEFCNA-N
pelargonidin 3-(6''-p-coumarylglucoside)-5-(6'''-acetylglucoside)	1.80_806.2097m/z_positive_c18	Flavonoids	Flavonoid glycosides	Level3	C38H39O18+	NRMCGRZJALTCIN-HMXCXELUNA-O
pelargonidin 3-o-[2-o-(betd-xylopyranosyl)-6-o-(malonyl)-batd-galactopyranoside]	0.65_652.1614m/z_positive_c18	Flavonoids	Flavonoid glycosides	Level3	C29H31O17+	OABKSQGALJKHFZ-WPKWHRAENA-O
pelargonidin 3-rutinoside	2.81_602.1637m/z_positive_c18	Flavonoids	Flavonoid glycosides	Level3	C27H31O14+	IFYOHQQBIKDHFT-ASZXTAQUSA-O
pelargonidin rutinoside glucoside	2.81_764.2174m/z_positive_c18	Flavonoids	Flavonoid glycosides	Level2	C33H41O19+	YGSWCXGIDLPEGH-ZOCCOEDSNA-O
peonidin 3-(6''-malonyl-glucoside) 5-glucoside	0.75_734.1646m/z_positive_c18	Flavonoids	Flavonoid glycosides	Level3	C31H35O19+	AEMHVTCADJQUIP-LJGAITSDNA-O
phaseollidin	7.68_347.1248m/z_positive_c18	IsoFlavonoids	FuranoisoFlavonoids	Level3	C20H20O4	OFWYIUYVHYPQNX-UHFFFAOYSA-N
phylloflavan	9.04_499.1640m/z_positive_c18	Flavonoids	Flavans	Level3	C26H26O10	FKDRTLFRRHQTGU-TYFWRAIDSA-N
pinobanksin	2.46_295.0580m/z_positive_c18	Flavonoids	Flavans	Level2	C15H12O5	SUYJZKRQHBQNCA-LSDHHAIUSA-N
pinocembrin 7-o-neohesperidoside-o-acetate	4.77_629.1833m/z_positive_c18	Flavonoids	Flavonoid glycosides	Level3	C29H34O14	GPMWTBPPRMHVGW-ZBCFCOMENA-N
procyanidin	1.72_623.1441m/z_negative_c18	Flavonoids	BiFlavonoids and polyFlavonoids	Level3	C30H26O12	XFZJEEAOWLFHDH-NFJBMHMQSA-N
quercetin 3-(6''-caffeoylsophorotrioside)	3.94_995.2373m/z_negative_c18	Flavonoids	Flavonoid glycosides	Level3	C42H46O25	XXCKFJNPDRDYOK-DBNNKRCENA-N
quercetin 3-lathyroside	3.06_595.1310m/z_negative_c18	Flavonoids	Flavonoid glycosides	Level3	C26H28O16	NKFZLEYLWAFYEH-JXULWEJLNA-N
quercetin 3-o-xylosyl-rutinoside	5.16_765.1893m/z_positive_c18	Flavonoids	Flavonoid glycosides	Level3	C32H38O20	OTJNWGOABNCTOZ-JKVIJXOGSA-N
quercetin-o-glucuronide	3.95_479.0857m/z_positive_c18	Flavonoids	Flavonoid glycosides	Level3	C21H18O13	OUQZCILJSVDJFB-JENRNSKYSA-N
quercetin-trimethyl ether 3-galactosyl-(1->2)-rhamnoside-7-rhamnoside	6.97_843.2529m/z_negative_c18	Flavonoids	Flavonoid glycosides	Level3	C36H46O20	SPHYILLAWJQCEK-NKUWFZAJNA-N
racemoflavone	2.66_389.0990m/z_positive_c18	Flavonoids	PyranoFlavonoids	Level2	C21H18O6	AGOMJPUUTGWSSH-UHFFFAOYSA-N
rhamnetin 3-rhamnosyl-(1->3)(4'''-acetylrhamnosyl)(1->6)-galactoside	4.13_811.2321m/z_negative_c18	Flavonoids	Flavonoid glycosides	Level3	C36H44O21	SNWSDJIWOIJZFI-OGPXJKINSA-N
rhamnocitrin 3-(6''-acetylglucoside)	3.35_527.1203m/z_positive_c18	Flavonoids	Flavonoid glycosides	Level3	C24H24O12	DDGCBCUITQFEFG-ZTHZTRLZSA-N
rutin	3.12_609.1465m/z_negative_c18	Flavonoids	Flavonoid glycosides	Level3	C27H30O16	IKGXIBQEEMLURG-NVPNHPEKSA-N
sakuranetin	9.06_285.0760m/z_negative_c18	Flavonoids	O-methylated Flavonoids	Level3	C16H14O5	DJOJDHGQRNZXQQ-AWEZNQCLSA-N
scutellarein 6,4'-dimethyl ether 7-(3'''-acetylrutinoside)	4.44_663.1933m/z_negative_c18	Flavonoids	Flavonoid glycosides	Level3	C31H36O16	GTRUGOOORRXMOB-VLZUITDLNA-N
spinosin a	3.95_837.2290m/z_positive_c18	Flavonoids	Flavonoid glycosides	Level2	C39H42O19	BFWPTYMTWQBGHH-RUDMXATFSA-N
syringetin	9.05_609.1757m/z_positive_c18	Flavonoids	Flavonoid glycosides	Level3	C28H32O15	LGOQXEQWOCSLEC-CYZBKYQRSA-N
taxifolin 7,4'-dimethyl ether	0.57_377.0850m/z_negative_c18	Flavonoids	O-methylated Flavonoids	Level3	C17H16O7	SVPNMFZMHPLGRR-UHFFFAOYSA-N
tetrahydroxy-diprenylisoflavanone	4.84_425.1954m/z_positive_c18	IsoFlavonoids	Isoflavans	Level3	C25H28O6	FSHPJPOJLGCQOJ-UHFFFAOYSA-N
tetrahydroxyflavanone 6,7-diglucoside	2.32_611.1620m/z_negative_c18	Flavonoids	Flavonoid glycosides	Level3	C27H32O16	YIVXUBJSZSRYMU-BPQPTMSLSA-N
tricin	6.83_331.0808m/z_positive_c18	Flavonoids	O-methylated Flavonoids	Level3	C17H14O7	HRGUSFBJBOKSML-UHFFFAOYSA-N
trihydroxy-4'-methoxy-8-prenylflavone 3-[rhamnosyl-(1->6)-galactoside] 7-galactoside	3.83_883.2880m/z_negative_c18	Flavonoids	Flavonoid glycosides	Level2	C39H50O20	SFPBPCAQVDGNMT-UHFFFAOYSA-N
trihydroxy-5-methoxy-8-prenylflavan 4-o-(beta-d-xylopyranosyl-(1->6)-beta-d-glucopyranoside)	1.79_667.2593m/z_positive_c18	Flavonoids	Flavonoid glycosides	Level2	C32H42O15	SGQQCSHVXAXBTJ-PYPWMTMTNA-N
trihydroxy-trimethoxyflavanone	9.73_361.0950m/z_negative_c18	Flavonoids	O-methylated Flavonoids	Level3	C18H18O8	HMTSHCGCQPCGLA-LBPRGKRZSA-N
trimethoxyflavone	2.15_335.0878m/z_positive_c18	Flavonoids	O-methylated Flavonoids	Level2	C18H16O5	IAVDTHSFRQVKKU-UHFFFAOYSA-N
velloquercetin	5.05_369.0973m/z_positive_c18	Flavonoids	Flavones	Level3	C20H16O7	YFDRNZOCVRPNBL-UHFFFAOYSA-N
velloquercetin-dimethyl ether	6.19_397.1280m/z_positive_c18	Flavonoids	Flavones	Level3	C22H20O7	XMVZPOKNSODJHY-UHFFFAOYNA-N
vicenin 2	0.60_595.1657m/z_positive_c18	Flavonoids	Flavonoid glycosides	Level3	C27H30O15	FIAAVMJLAGNUKW-UHFFFAOYSA-N
vicenin-1 6''-o-acetate	3.72_629.1432m/z_positive_c18	Flavonoids	Flavonoid glycosides	Level3	C28H30O15	AIQCDEJOKQHKMO-NPIQYAIDNA-N
viniferifuran	3.04_453.1364m/z_positive_c18	2-arylbenzofuran Flavonoids		Level2	C28H20O6	MTRJOEZPTJRJOB-RJRFIUFISA-N
	9.99_300.0263m/z_negative_c18
